# Supplementary material for: The Impact of Probiotics, Prebiotics, and Synbiotics during Pregnancy or Lactation on the Intestinal Microbiota of Children Born by Cesarean Section: A Systematic Review
Source: Nutrients. 2022 Jan 14;14(2):341. doi: 10.3390/nu14020341 (PMC8778982; doi:10.3390/nu14020341)
Supplement: Supplementary file 1 [file nutrients-14-00341-s001.zip]

Archive with 1 entries (1 files):
- nutrients-1531697-supplementary.pdf
